# Supplementary material for: ZOOM or Non-ZOOM? Assessing Spinal Cord Diffusion Tensor Imaging Protocols for Multi-Centre Studies
Source: PLoS One. 2016 May 12;11(5):e0155557. doi: 10.1371/journal.pone.0155557 (PMC4865165; doi:10.1371/journal.pone.0155557)
Supplement: S1 Dataset — (XLSX) [file pone.0155557.s001.xlsx]

## Sheet: Manual analysis all sites
London ZOOM data										Montreal ZOOM data										Vanderbilt ZOOM data
	Subject number										Subject number										Subject number
	1	2	3	4	5	Mean	SD	CV (%)			1	2	3	4	5	Mean	SD	CV (%)			1	2	3	4	5	Mean	SD	CV (%)		Mean 3 sites	SD	CV (%)		Mean 2 Philips sites	SD	CV (%)
MD	1.17744	1.16928	1.23746	1.17338	1.09259	1.17003	0.0515014	4.40171		MD	0.760782	1.23345	1.04818	0.787757	0.836942	0.933422	0.202186	21.6608		MD	1.12489	1.37286	1.06561	1.0443	1.20305	1.16214	0.132917	11.4372		1.08853	0.134387	12.3457		1.05173	0.00557794	0.530361
FA	0.579982	0.675768	0.583327	0.661343	0.600143	0.620113	0.0451661	7.28353		FA	0.600633	0.550382	0.586933	0.614884	0.594365	0.589439	0.0241286	4.09347		FA	0.634569	0.555431	0.624268	0.642833	0.51939	0.595298	0.054755	9.19792		0.601617	0.0162836	2.70663		0.604776	0.0175464	2.90131
RD	0.767755	0.644475	0.801128	0.66796	0.677022	0.711668	0.06851	9.62668		RD	0.506471	0.890912	0.699503	0.48801	0.543693	0.625718	0.170061	27.1786		RD	0.668555	0.944719	0.622824	0.595969	0.820594	0.730532	0.147933	20.25		0.689306	0.0558709	8.10539		0.668693	0.013339	1.99479
AD	1.99682	2.21888	2.11012	2.18422	1.92374	2.08676	0.124665	5.97412		AD	1.27942	1.91853	1.74552	1.38725	1.42344	1.55083	0.269146	17.3549		AD	2.03756	2.22914	1.95118	1.94097	1.96797	2.02536	0.119993	5.92452		1.88765	0.293304	15.538		1.81879	0.0434121	2.38686
London OVS data										Montreal OVS data										Vanderbilt OVS data
	Subject number										Subject number										Subject number
	1	2	3	4	5	Mean	SD	CV (%)			1	2	3	4	5	Mean	SD	CV (%)			1	2	3	4	5	Mean	SD	CV (%)		Mean 3 sites	SD	CV (%)		Mean 2 Philips sites	SD	CV (%)
MD	1.31849	1.64742	1.13255	1.23989	1.13552	1.29478	0.211906	16.3662		MD	1.04166	1.13472	1.07934	1.18708	1.07187	1.10293	0.057805	5.24103		MD	1.2462	1.16704	1.0834	1.12719	1.41679	1.20812	0.131133	10.8543		1.20194	0.0960702	7.9929		1.19885	0.0612725	5.11092
FA	0.582747	0.504302	0.622895	0.651017	0.604565	0.593105	0.0556009	9.37454		FA	0.658988	0.644683	0.616211	0.582407	0.632647	0.626987	0.029465	4.69946		FA	0.603827	0.57855	0.63474	0.674985	0.499332	0.598287	0.0659995	11.0314		0.606126	0.0182508	3.01106		0.610046	0.00366394	0.600601
RD	0.846624	1.19759	0.682445	0.765034	0.706423	0.839623	0.209881	24.997		RD	0.620476	0.67673	0.665871	0.773787	0.656745	0.678722	0.0571884	8.4259		RD	0.783226	0.756994	0.63311	0.633713	1.04689	0.770786	0.169057	21.9331		0.763044	0.0807296	10.5799		0.759172	0.0486748	6.41156
AD	2.26223	2.5471	2.03275	2.19165	1.99371	2.20549	0.220677	10.0058		AD	1.88786	2.05069	1.90628	2.01656	1.90488	1.95325	0.0747065	3.82472		AD	2.17214	1.98714	1.98399	2.1166	2.15658	2.08329	0.091488	4.39152		2.08068	0.126137	6.0623		2.07937	0.0864076	4.15547

## Sheet: London manual analysis
London ZOOM data										London OVS data
	Subject number										Subject number
Parameter	1	2	3	4	5	Mean	SD	CV (%)		Parameter	1	2	3	4	5	Mean	SD	CV (%)			Paired t-test between 2 sequences (p-value)
MD (x 10-6 mm2s-1)	1.17744	1.16928	1.23746	1.17338	1.09259	1.17003	0.0515014	4.40171		MD (x 10-6 mm2s-1)	1.31849	1.64742	1.13255	1.23989	1.13552	1.29478	0.211906	16.3662			0.267622
FA	0.579982	0.675768	0.583327	0.661343	0.600143	0.620113	0.0451661	7.28353		FA	0.582747	0.504302	0.622895	0.651017	0.604565	0.593105	0.0556009	9.37454			0.506415
RD (x 10-6 mm2s-1)	0.767755	0.644475	0.801128	0.66796	0.677022	0.711668	0.06851	9.62668		RD (x 10-6 mm2s-1)	0.846624	1.19759	0.682445	0.765034	0.706423	0.839623	0.209881	24.997			0.320174
AD (x 10-6 mm2s-1)	1.99682	2.21888	2.11012	2.18422	1.92374	2.08676	0.124665	5.97412		AD (x 10-6 mm2s-1)	2.26223	2.5471	2.03275	2.19165	1.99371	2.20549	0.220677	10.0058			0.198005

## Sheet: Montreal manual analysis
Montreal 2DRF data										Montreal OVS data
	Subject number										Subject number
Parameter	1	2	3	4	5	Mean	SD	CV (%)		Parameter	1	2	3	4	5	Mean	SD	CV (%)			Paired t-test between 2 sequences (p-value)
MD (x 10-6 mm2s-1)	0.760782	1.23345	1.04818	0.787757	0.836942	0.933422	0.202186	21.6608		MD (x 10-6 mm2s-1)	1.04166	1.13472	1.07934	1.18708	1.07187	1.10293	0.057805	5.24103			0.13149
FA	0.600633	0.550382	0.586933	0.614884	0.594365	0.589439	0.0241286	4.09347		FA	0.658988	0.644683	0.616211	0.582407	0.632647	0.626987	0.029465	4.69946			0.144891
RD (x 10-6 mm2s-1)	0.506471	0.890912	0.699503	0.48801	0.543693	0.625718	0.170061	27.1786		RD (x 10-6 mm2s-1)	0.620476	0.67673	0.665871	0.773787	0.656745	0.678722	0.0571884	8.4259			0.561349
AD (x 10-6 mm2s-1)	1.27942	1.91853	1.74552	1.38725	1.42344	1.55083	0.269146	17.3549		AD (x 10-6 mm2s-1)	1.88786	2.05069	1.90628	2.01656	1.90488	1.95325	0.0747065	3.82472			0.020129

## Sheet: Vanderbilt manual analysis
Vanderbilt ZOOM data										Vanderbilt OVS data
	Subject number										Subject number
Parameter	1	2	3	4	5	Mean	SD	CV (%)		Parameter	1	2	3	4	5	Mean	SD	CV (%)		Paired t-test between 2 sequences (p-value)
MD (x 10-6 mm2s-1)	1.12489	1.37286	1.06561	1.0443	1.20305	1.16214	0.132917	11.4372		MD (x 10-6 mm2s-1)	1.2462	1.16704	1.0834	1.12719	1.41679	1.20812	0.131133	10.8543		0.54979
FA	0.634569	0.555431	0.624268	0.642833	0.51939	0.595298	0.054755	9.19792		FA	0.603827	0.57855	0.63474	0.674985	0.499332	0.598287	0.0659995	11.0314		0.81865
RD (x 10-6 mm2s-1)	0.668555	0.944719	0.622824	0.595969	0.820594	0.730532	0.147933	20.25		RD (x 10-6 mm2s-1)	0.783226	0.756994	0.63311	0.633713	1.04689	0.770786	0.169057	21.9331		0.58677
AD (x 10-6 mm2s-1)	2.03756	2.22914	1.95118	1.94097	1.96797	2.02536	0.119993	5.92452		AD (x 10-6 mm2s-1)	2.17214	1.98714	1.98399	2.1166	2.15658	2.08329	0.091488	4.39152		0.508151

## Sheet: Template-based analysis all
London ZOOM data										Montreal 2DRF data										Vanderbilt ZOOM data
	Subject number										Subject number										Subject number
	1	2	3	4	5	Mean	SD	CV (%)			1	2	3	4	5	Mean	SD	CV (%)			1	2	3	4	5	Mean	SD	CV (%)		Mean 3 sites	SD	CV (%)		Mean 2 Philips sites	SD	CV (%)
MD (x 10-6 mm2s-1)	0.987	1.088	0.881	0.932	0.934	0.9644	0.0786085	8.15103		MD (x 10-6 mm2s-1)	0.616	0.76	0.872	0.762	0.738	0.7496	0.0911416	12.1587		MD (x 10-6 mm2s-1)	1.117	1.105	1.033	0.951	1.169	1.075	0.0846168	7.87133		0.929667	0.165457	17.7975		0.857	0.078206	9.12556
FA	0.663197	0.669128	0.618743	0.635869	0.642346	0.645857	0.0205516	3.18207		FA	0.65146	0.709638	0.64443	0.637428	0.648946	0.65838	0.0291456	4.42686		FA	0.589526	0.577576	0.625902	0.656904	0.595932	0.609168	0.0320851	5.26703		0.637802	0.0255759	4.01001		0.652118	0.0259428	3.97823
RD (x 10-6 mm2s-1)	0.523	0.577	0.485	0.508	0.505	0.5196	0.0348253	6.70232		RD (x 10-6 mm2s-1)	0.342	0.357	0.496	0.696	0.409	0.46	0.145022	31.5266		RD (x 10-6 mm2s-1)	0.657	0.671	0.572	0.499	0.711	0.622	0.0854049	13.7307		0.533867	0.0819369	15.3478		0.4898	0.0724077	14.7831
AD (x 10-6 mm2s-1)	1.916	2.111	1.675	1.78	1.793	1.855	0.166678	8.98533		AD (x 10-6 mm2s-1)	1.165	1.565	1.625	1.406	1.395	1.4312	0.179073	12.5121		AD (x 10-6 mm2s-1)	2.036	1.972	1.955	1.855	2.084	1.9804	0.0869845	4.39227		1.75553	0.287794	16.3935		1.6431	0.0886712	5.39658
London OVS data										Montreal OVS data										Vanderbilt OVS data
	Subject number										Subject number										Subject number
	1	2	3	4	5	Mean	SD	CV (%)			1	2	3	4	5	Mean	SD	CV (%)			1	2	3	4	5	Mean	SD	CV (%)		Mean 3 sites	SD	CV (%)		Mean 2 Philips sites	SD	CV (%)
MD (x 10-6 mm2s-1)	1.17	1.117	1.083	1.536	1.515	1.2842	0.222571	17.3315		MD (x 10-6 mm2s-1)	0.911	0.903	1.022	1.135	1.007	0.9956	0.0948567	9.52759		MD (x 10-6 mm2s-1)	1.206	1.227	1.107	0.944	1.169	1.1306	0.11383	10.0681		1.1368	0.1444	12.7023		1.1399	0.108612	9.52817
FA	0.602437	0.625413	0.601505	0.5498	0.553096	0.58645	0.0333769	5.69134		FA	0.663888	0.689586	0.616005	0.599358	0.637813	0.64133	0.0362384	5.6505		FA	0.603685	0.570804	0.615929	0.727744	0.612636	0.62616	0.0595321	9.5075		0.61798	0.0283395	4.58583		0.61389	0.0280788	4.57391
RD (x 10-6 mm2s-1)	0.705	0.674	0.656	1.03	1.015	0.816	0.189395	23.2102		RD (x 10-6 mm2s-1)	0.489	0.439	0.606	0.696	0.58	0.562	0.100839	17.9429		RD (x 10-6 mm2s-1)	0.72	0.79	0.644	0.436	0.707	0.6594	0.135221	20.5067		0.679133	0.128145	18.8689		0.689	0.110733	16.0715
AD (x 10-6 mm2s-1)	2.102	2.004	1.938	2.548	2.515	2.2214	0.289268	13.0219		AD (x 10-6 mm2s-1)	1.755	1.829	1.853	2.015	1.395	1.7694	0.229806	12.9878		AD (x 10-6 mm2s-1)	2.178	2.101	2.034	1.96	2.095	2.0736	0.0815187	3.93126		2.02147	0.230466	11.4009		1.9954	0.10451	5.23757
Paired t-test between 2 sequences (p-value)										Paired t-test between 2 sequences (p-value)										Paired t-test between 2 sequences (p-value)
MD (x 10-6 mm2s-1)	0.000291732									MD (x 10-6 mm2s-1)	0.102638									MD (x 10-6 mm2s-1)	0.000797697
FA	0.000135724									FA	0.0529827									FA	0.816333
RD (x 10-6 mm2s-1)	2.29213e-05									RD (x 10-6 mm2s-1)	0.00046659									RD (x 10-6 mm2s-1)	9.08548e-08
AD (x 10-6 mm2s-1)	#DIV/0!									AD (x 10-6 mm2s-1)	#DIV/0!									AD (x 10-6 mm2s-1)	#DIV/0!
